# Supplementary material for: Social Support in a Cancer Patient-Informal Caregiver Dyad: A Scoping Review
Source: Cancers (Basel). 2023 Mar 14;15(6):1754. doi: 10.3390/cancers15061754 (PMC10046409; doi:10.3390/cancers15061754)
Supplement: Supplementary file 1 [file cancers-15-01754-s001.zip]

Archive with 1 entries (1 files):
- cancers-2261072-supplementary.pdf
